# Supplementary material for: Sport in Town: The Smart Healthy ENV Project, a Pilot Study of Physical Activity with Multiparametric Monitoring
Source: Int J Environ Res Public Health. 2021 Mar 2;18(5):2432. doi: 10.3390/ijerph18052432 (PMC7967572; doi:10.3390/ijerph18052432)
Supplement: Supplementary file 1 [file ijerph-18-02432-s001.zip]

Archive with 6 entries (5 files):
- ijerph-1100318-suppl.-final/
- ijerph-1100318-suppl.-final/File S1.pdf
- ijerph-1100318-suppl.-final/File S2.pdf
- ijerph-1100318-suppl.-final/File S3.pdf
- ijerph-1100318-suppl.-final/File S4.pdf
- ijerph-1100318-suppl.-final/File S5.pdf
